# Supplementary material for: In Vitro Comparative Study on Oppositely Charged Donepezil-Loaded Intranasal Liposomes
Source: Pharmaceutics. 2025 Sep 24;17(10):1250. doi: 10.3390/pharmaceutics17101250 (PMC12567290; doi:10.3390/pharmaceutics17101250)
Supplement: Supplementary file 1 [file pharmaceutics-17-01250-s001.zip]

Archive with 1 entries (1 files):
- pharmaceutics-3840848-supplementary.pdf
